# Supplementary material for: Research trends in transient receptor potential vanilloid in cardiovascular disease: Bibliometric analysis and visualization
Source: Front Cardiovasc Med. 2023 Feb 22;10:1071198. doi: 10.3389/fcvm.2023.1071198 (PMC9992894; doi:10.3389/fcvm.2023.1071198)
Supplement: Supplementary file 1 [file Table_1.XLSX]

## Sheet: Sheet1
1: TS=(Cardiovascular) OR TI=(Cardiovascular) OR AB=(Cardiovascular)
2: TS=(TRP channels) OR TI=(TRP channels) OR AB=(TRP channels)
3: TS=(transient receptor potential channels) OR TI=(transient receptor potential channels) OR AB=(transient receptor potential channels)
4: TS=(transient receptor potential vanilloid) OR TI=(transient receptor potential vanilloid) OR AB=(transient receptor potential vanilloid)
5: TS=(TRPV) OR TI=(TRPV) OR AB=(TRPV)
6: #2 OR #3 OR #4 OR #5
7: (#1 AND #6) AND (DT==("ARTICLE" OR "REVIEW" OR "EARLY ACCESS"))		入库时间: 2000-01-01 to 2021-12-31
